# Supplementary material for: Atypical autism in a boy with double duplication of 22q11.2: implications of increasing dosage
Source: NPJ Genom Med. 2017 Sep 28;2:28. doi: 10.1038/s41525-017-0031-6 (PMC5677976; doi:10.1038/s41525-017-0031-6)
Supplement: Supplementary file 3 — Supplementary Table 1 [file 41525_2017_31_MOESM3_ESM.xlsx]

## Sheet: Sheet1
Chr	Position (hg19)	ref_allele	alt_allele	refseq_id	effect_priority	gene_symbol	GnomAD frequency	inheritance	Evidence for ASD	PMID
8	16012594	G	A	MSR1:NM_138715:exon6:c.C877T:p.R293X,MSR1:NM_002445:exon6:c.C877T:p.R293X,MSR1:NM_138716:exon6:c.C877T:p.R293X	stopgain	MSR1	0.008155	paternal	Rare deletion identified in ASD	22495309
8	97614757	G	A	SDC2(NM_002998:exon3:c.306+1G>A)	splice site	SDC2	4.071e-06	maternal	Translocation identified in ASD case with breakpoint in SDC2	9259269
12	57424918	G	A	MYO1A:NM_005379:exon23:c.C2390T:p.S797F,MYO1A:NM_001256041:exon24:c.C2390T:p.S797F	nonsynonymous SNV	MYO1A	0.004914	paternal	de novo variants found in exome sequencing studies of Autism and developmental disorders	21572417 and 25533962
12	57441459	G	A	MYO1A:NM_005379:exon4:c.C277T:p.R93X,MYO1A:NM_001256041:exon5:c.C277T:p.R93X	stopgain	MYO1A	0.002848	maternal	de novo variants found in exome sequencing studies of Autism and developmental disorders	21572417 and 25533962
22	19198017	T	A	CLTCL1:NM_007098:exon20:c.A3068T:p.N1023I,CLTCL1:NM_001835:exon20:c.A3068T:p.N1023I	nonsynonymous SNV	CLTCL1	0.02184	paternal	CLTCL1 implicated as a recessive candidate gene for ASD	22511880
22	19263266	C	A	CLTCL1:NM_007098:exon2:c.G130T:p.V44F,CLTCL1:NM_001835:exon2:c.G130T:p.V44F	nonsynonymous SNV	CLTCL1	0.009511	maternal	CLTCL1 implicated as a recessive candidate gene for ASD	22511880
15	67073652	CG	C	SMAD6:NM_005585:exon4:c.1270delG:p.A424fs	frameshift deletion	SMAD6	0	de novo	De novo variants in SMAD6 found in cases with midline craniosynostosis	27606499
